# Supplementary material for: Detection and Genome Sequence Analysis of Avian Metapneumovirus Subtype A Viruses Circulating in Commercial Chicken Flocks in Mexico
Source: Vet Sci. 2022 Oct 19;9(10):579. doi: 10.3390/vetsci9100579 (PMC9612082; doi:10.3390/vetsci9100579)
Supplement: Supplementary file 1 [file vetsci-09-00579-s001.zip]

Archive with 5 entries (4 files):
- vetsci-1965045-supplementary/Supplementary Files/
- vetsci-1965045-supplementary/Supplementary Files/Figure S1.jpg
- vetsci-1965045-supplementary/Supplementary Files/Figure S2.jpg
- vetsci-1965045-supplementary/Supplementary Files/Figure S3.jpg
- vetsci-1965045-supplementary/Supplementary Files/Table S1.xlsx
