# Supplementary material for: Detection and Genome Sequence Analysis of Avian Metapneumovirus Subtype A Viruses Circulating in Commercial Chicken Flocks in Mexico
Source: Vet Sci. 2022 Oct 19;9(10):579. doi: 10.3390/vetsci9100579 (PMC9612082; doi:10.3390/vetsci9100579)
Supplement: Supplementary file 1 [file vetsci-09-00579-s001.zip › vetsci-1965045-supplementary/Supplementary Files/Table S1.xlsx]

## Sheet: Comparative Homologies
Table S1. Comparative homologies of the full genome and gene sequences of the Mexican aMPV-A isolates identified in the current study and other previously reported aMPV-A strains. The highest and lowest identities are underlined (in bold and italics font, respectively). Isolate/strain names include GenBank accession number, avian species, country, sample ID and year of sample collection.
sequence name	complete genome			N			P			M			F			M2			SH			G			L
	#8544	LAH-A	BR-SP/669	#8544	LAH-A	BR-SP/669	#8544	LAH-A	BR-SP/669	#8544	LAH-A	BR-SP/669	#8544	LAH-A	BR-SP/669	#8544	LAH-A	BR-SP/669	#8544	LAH-A	BR-SP/669	#8544	LAH-A	BR-SP/669	#8544	LAH-A	BR-SP/669
DQ666911//UK/8544/06
NC 039231/UK/LAH-A/90s	99.76			99.83			99.64			99.87			99.32			99.75			100			99.83			99.88
MF093139/BR-SP/669/03	99.63	99.71		99.4	99.57		99.76	99.88		100	99.87		99.57	99.57		99.75	100		99.81	99.81		99.66	99.83		99.88	99.97
ON854006/MX/2518/21	97.47	97.33	97.22	96.94	96.77	96.34	97.13	96.77	96.89	98.17	98.04	98.17	97.53	97.03	97.28	97.33	97.08	97.08	96.95	96.95	96.76	95.83	95.66	95.49	98.02	98.07	98.07
ON854012/MX/3153/22	97.38	97.24	97.13	97.02	96.85	96.43	97.13	96.77	96.89	97.78	97.65	97.78	97.28	96.78	97.03	97.33	97.08	97.08	96.95	96.95	96.76	95.83	95.66	95.49	97.96	98	98
ON854013/MX/3154/22	97.39	97.25	97.13	97.02	96.85	96.43	97.13	96.77	96.89	97.78	97.65	97.78	97.34	96.85	97.09	97.33	97.08	97.08	96.95	96.95	96.76	95.83	95.66	95.49	97.96	98	98
ON854014/MX/3155/22	97.22	97.08	96.96	97.02	96.85	96.43	96.65	96.3	96.42	97.91	97.78	97.91	96.97	96.47	96.72	97.2	96.95	96.95	96.95	96.95	96.76	95.66	95.49	95.32	97.87	97.92	97.92
ON854004/MX/2759/21	97.41	97.26	97.14	97.53	97.36	96.94	97.25	96.89	97.01	98.04	97.91	98.04	97.28	96.78	97.03	97.2	96.95	96.95	97.33	97.33	97.14	95.49	95.32	95.15	97.96	97.97	97.97
ON854003/MX/2948/21	97.37	97.21	97.1	97.36	97.28	96.85	95.82	95.46	95.58	97.91	97.78	97.91	97.59	97.09	97.34	97.59	97.33	97.33	95.81	95.81	95.62	95.15	94.98	94.81	98.1	98.09	98.09
ON854007/MX/2390/20	97.37	97.23	97.13	97.7	97.53	97.11	97.13	96.77	96.89	98.17	98.04	98.17	97.06	96.57	96.82	97.33	97.08	97.08	96.76	96.76	96.57	95.07	94.9	94.73	97.97	98.02	98.02
